# Supplementary material for: Clinical and functional characterisation of a recurrent KCNQ1 variant in the Belgian population
Source: Orphanet J Rare Dis. 2023 Jan 31;18:23. doi: 10.1186/s13023-023-02618-4 (PMC9887867; doi:10.1186/s13023-023-02618-4)
Supplement: Supplementary file 1 — Additional file 1: Table S1. Demographics, clinical and genetic data of the c.1124_1127delTTCA p.(Ile375Argfs*43) KCNQ1 variant carriers [file 13023_2023_2618_MOESM1_ESM.xlsx]

## Sheet: Sheet1
Family	Age (years)	Gender	Heterozygote/homozygote	Additional genetic variants	Symptoms	QTc (msec)	Ergometry - arrhythmia	Ergometry - abnormal QTc	Ajmaline provocation of BrS type 1 ECG	Follow-up time (years)*
1	32	male	homozygote		sudden syncopes	650	0	1		32
1	59	female	heterozygote		0	420	0	0		47
1	60	male	heterozygote		0	450	0	0		52
1	29	male	homozygote		0	467	0	0		20
1	81	male	heterozygote		0	495	ventricular bigeminy	0		80
2	47	male	heterozygote		0	425	0	0		46
2	45	female	heterozygote		0	533	0	0		41
3	34	male	heterozygote		0	427	0	1	0	32
3	21	male	heterozygote		0	433	0	1		20
3	54	male	heterozygote		0	433	0	1		50
3	58	male	heterozygote		0	444	0	1	0	55
3	20	female	heterozygote		0	450				18
3	32	female	heterozygote		0	450	0	0		30
3	20	male	heterozygote		0	457	0	0		19
3	6	female	heterozygote		0	473				5
3	7	male	heterozygote		0	480				6
3	18	male	heterozygote		0	481	0	0		17
3	55	female	heterozygote		0	485	0	0	0	54
3	64	male	heterozygote	0	sudden syncopes (56 years old)	436	0	0	1	61
3	37	female	heterozygote		sudden syncopes (<25 years old)	493	0	1		36
3	83	female	heterozygote		0	496				79
3	50	female	heterozygote		0	500	0	0	0	49
3	59	male	heterozygote		0	660	0	1	0	57
4	36	female	heterozygote		0	464	0	0		24
4	63	female	heterozygote	0	0	614				55
5	20	male	heterozygote		0	434	0	1		15
5	44	female	heterozygote		0	447	0	1		39
5	70	female	heterozygote		0	451				65
5	19	male	heterozygote		0	485	0	0		13
5	38	male	heterozygote	0	SCD (38 years old)					38
6	69	female	heterozygote		0	394	0	0		67
6	63	female	heterozygote		0	429	0	0		61
6	43	male	heterozygote	ANK2 c.10126G>A p.(Gly3376Arg) VUS	0	435	0	0		40
6	11	male	heterozygote		0	447				9
6	11	female	heterozygote		0	451				9
6	71	female	heterozygote	ANK2 c.10126G>A p.(Gly3376Arg) VUS	0	460	0	0		69
6	72	female	heterozygote	ANK2 c.10126G>A p.(Gly3376Arg) VUS	0	462	0	0		70
6	42	female	heterozygote	ANK2 c.10126G>A p.(Gly3376Arg) VUS	0	404	0	0		39
7	79	female	heterozygote	0	0	511				77
8	35	female	heterozygote		0	429	0	0		33
8	9	female	heterozygote	ANK2 c.7535A>T p.(Asp2512Val) VUS, TMEM43 c.446C>T p.(Thr149Ile) VUS	0	511				8
9	18	male	heterozygote		0	413	0	0		17
9	66	male	heterozygote	TMEM43 c.59G>T p.(Ser20Ile) VUS	sudden syncope (64 years old)	490	0	1		65
										*calculated from birth to most recent consultation
